# Supplementary material for: The ability of continuous-wave Doppler ultrasound to detect fetal growth restriction
Source: PLoS One. 2021 Aug 9;16(8):e0255960. doi: 10.1371/journal.pone.0255960 (PMC8351973; doi:10.1371/journal.pone.0255960)
Supplement: S1 Dataset — (XLSX) [file pone.0255960.s004.xlsx]

## Sheet: Birth
ID	Mat age	Gravidity	Mode of delivery	Infant Sex	Birth weight (g)	Weight	Length	Head Circumference	L in m	Gestational age (completed weeks)	GA	No/Ab Doppler	AGA/SGA	4 group	ABNWtGA	Bwt/HC	PI (g/cm^3)	Cephalic index	Maternal HIV
UMB001--1	24	2	CS	F	3060	3.06	47	35	0.47	39	273	Abnormal	AGA	AbAGA	Normal	0.874286	2.94732	87.4286	Negative
UMB002--2	38	3	CS	F	2795	2.795	49	36	0.49	39	273	Abnormal	AGA	AbAGA	Normal	0.776389	2.37571	77.6389	Positive
UMB003--1	18	1	CS	M	2650	2.65	48	35	0.48	39	273	Abnormal	SGA	AbSGA	Abnormal	0.757143	2.3962	75.7143	Negative
UMB004--1	33	3	NVD	F	2970	2.97	50	33	0.5	37	259	Normal	AGA	NoAGA	Normal	0.9	2.376	90	Positive
UMB005--1	31	2	CS	M	3100	3.1	54	33	0.54	38	266	Abnormal	AGA	AbAGA	Normal	0.939394	1.9687	93.9394	Negative
UMB006--1	22	2	NVD	F	2400	2.4	48	31	0.48	38	266	Abnormal	SGA	AbSGA	Abnormal	0.774194	2.17014	77.4194	Negative
UMB007--1	25	2	CS	M	3170	3.17	51	34	0.51	38	266	Abnormal	AGA	AbAGA	Normal	0.932353	2.38973	93.2353	Negative
UMB009--1	30	2	CS	F	3020	3.02	49	37	0.49	38	266	Abnormal	AGA	AbAGA	Normal	0.816216	2.56696	81.6216	Negative
UMB010--1	32	3	CS	M	3220	3.22	51	35	0.51	38	266	Normal	AGA	NoAGA	Normal	0.92	2.42742	92	Positive
UMB011--1	30	3	NVD	M	3370	3.37	54	36	0.54	40	280	Abnormal	AGA	AbAGA	Normal	0.936111	2.14017	93.6111	Negative
UMB012--1	26	4	NVD	M	3200	3.2	47	35	0.47	39	273	Normal	AGA	NoAGA	Normal	0.914286	3.08217	91.4286	Negative
UMB014--1	25	3	NVD	M	3250	3.25	48	33	0.48	39	273	Abnormal	AGA	AbAGA	Normal	0.984848	2.93873	98.4848	Negative
UMB015--1	37	4	CS	M	2860	2.86	48	35	0.48	38	266	Abnormal	AGA	AbAGA	Normal	0.817143	2.58608	81.7143	Negative
UMB016--1	31	3	NVD	M	3330	3.33	53	36	0.53	38	266	Normal	AGA	NoAGA	Normal	0.925	2.23675	92.5	Negative
UMB017--1	35	3	NVD	F	2900	2.9	52	35	0.52	39	273	Normal	AGA	NoAGA	Normal	0.828571	2.06247	82.8571	Negative
UMB018--1	24	1	NVD	M	3100	3.1	52	34	0.52	39	273	Normal	AGA	NoAGA	Normal	0.911765	2.20471	91.1765	Negative
UMB020--1	27	1	CS	M	3310	3.31	52	34	0.52	41	287	Normal	AGA	NoAGA	Normal	0.973529	2.35406	97.3529	Negative
UMB021--1	35	5	NVD	F	3000	3	49	34	0.49	39	273	Normal	AGA	NoAGA	Normal	0.882353	2.54996	88.2353	Negative
UMB023--1	18	1	CS	M	2870	2.87	46	32	0.46	40	280	Normal	SGA	NoSGA	Abnormal	0.896875	2.94855	89.6875	Positive
UMB024--1	25	2	NVD	F	2500	2.5	49	35	0.49	39	273	Normal	SGA	NoSGA	Abnormal	0.714286	2.12496	71.4286	Negative
UMB025--1	27	1	CS	F	2175	2.175	49	33	0.49	37	259	Abnormal	SGA	AbSGA	Abnormal	0.659091	1.84872	65.9091	Positive
UMB026--1	33	3	NVD	M	3250	3.25	50	36	0.5	37	259	Normal	AGA	NoAGA	Normal	0.902778	2.6	90.2778	Negative
UMB027--1	32	4	CS	M	3710	3.71	50	36	0.5	41	287	Normal	AGA	NoAGA	Normal	1.03056	2.968	103.056	Negative
UMB028--1	30	2	NVD	M	3780	3.78	51	37	0.51	40	280	Normal	AGA	NoAGA	Normal	1.02162	2.84958	102.162	Negative
UMB029--1	31	3	CS	F	2700	2.7	50	33	0.5	39	273	Normal	AGA	NoAGA	Normal	0.818182	2.16	81.8182	Negative
UMB031--1	32	2	NVD	M	3300	3.3	50	37	0.5	39	273	Normal	AGA	NoAGA	Normal	0.891892	2.64	89.1892	Negative
UMB032--1	29	3	NVD	F	2630	2.63	51	33	0.51	38	266	Abnormal	AGA	AbAGA	Normal	0.79697	1.98265	79.697	Negative
UMB033--1	24	1	CS	M	2870	2.87	51	35	0.51	38	266	Normal	AGA	NoAGA	Normal	0.82	2.16357	82	Negative
UMB034--1	22	1	CS	M	3760	3.76	51	35	0.51	39	273	Normal	AGA	NoAGA	Normal	1.07429	2.83451	107.429	Negative
UMB035--1	19	1	CS	F	3130	3.13	52	35	0.52	38	266	Abnormal	AGA	AbAGA	Normal	0.894286	2.22605	89.4286	Negative
UMB038--1	36	5	CS	F	4750	4.75	58	38	0.58	41	287	Normal	AGA	NoAGA	Normal	1.25	2.4345	125	Negative
UMB039--1	18	1	CS	M	3730	3.73	50	37	0.5	40	280	Normal	AGA	NoAGA	Normal	1.00811	2.984	100.811	Positive
UMB040--1	21	2	NVD	F	3650	3.65	50	34	0.5	37	259	Normal	AGA	NoAGA	Normal	1.07353	2.92	107.353	Negative
UMB041--1	34	3	CS	F	3670	3.67	51	35	0.51	39	273	Normal	AGA	NoAGA	Normal	1.04857	2.76666	104.857	Negative
UMB043--1	37	3	CS	F	3440	3.44	50	36	0.5	39	273	Normal	AGA	NoAGA	Normal	0.955556	2.752	95.5556	Positive
UMB044--1	25	1	NVD	M	2720	2.72	48	34	0.48	40	280	Normal	SGA	NoSGA	Abnormal	0.8	2.45949	80	Negative
UMB045--1	26	2	CS	M	3650	3.65	54	37	0.54	40	280	Normal	AGA	NoAGA	Normal	0.986486	2.31799	98.6486	Negative
UMB046--1	28	3	CS	M	2620	2.62	49	33	0.49	38	266	Abnormal	AGA	AbAGA	Normal	0.793939	2.22696	79.3939	Negative
UMB047--1	36	3	CS	M	2460	2.46	47	33	0.47	38	266	Normal	SGA	NoSGA	Abnormal	0.745455	2.36942	74.5455	Positive
UMB048--1	29	3	CS	F	3170	3.17	49	34	0.49	38	266	Abnormal	AGA	AbAGA	Normal	0.932353	2.69446	93.2353	Negative
UMB049--1	33	3	NVD	M	2660	2.66	48	34	0.48	37	259	Normal	AGA	NoAGA	Normal	0.782353	2.40524	78.2353	Positive
UMB050--1	21	1	NVD	M	2730	2.73	52	34	0.52	39	273	Normal	AGA	NoAGA	Normal	0.802941	1.94157	80.2941	Positive
UMB051--1	27	2	CS	M	2200	2.2	45	34	0.45	37	259	Abnormal	SGA	AbSGA	Abnormal	0.647059	2.41427	64.7059	Negative
UMB053--1	25	2	NVD	F	3200	3.2	49	32	0.49	39	273	Normal	AGA	NoAGA	Normal	1	2.71996	100	Negative
UMB055--1	23	1	CS	M	3160	3.16	45	36	0.45	41	287	Normal	AGA	NoAGA	Normal	0.877778	3.46776	87.7778	Negative
UMB056--1	30	2	NVD	M	2480	2.48	46	34	0.46	37	259	Abnormal	AGA	AbAGA	Normal	0.729412	2.54788	72.9412	Negative
UMB057--1	35	2	CS	F	3235	3.235	52	36	0.52	41	287	Normal	AGA	NoAGA	Normal	0.898611	2.30072	89.8611	Positive
UMB058--1	28	3	CS	F	3040	3.04	49	35	0.49	40	280	Abnormal	AGA	AbAGA	Normal	0.868571	2.58396	86.8571	Negative
UMB059--1	19	1	NVD	F	2550	2.55	46	33	0.46	37	259	Abnormal	AGA	AbAGA	Normal	0.772727	2.61979	77.2727	Positive
UMB060--2	34	3	NVD	M	3360	3.36	52	35	0.52	41	287	Normal	AGA	NoAGA	Normal	0.96	2.38962	96	Positive
UMB061--1	40	3	CS	F	3370	3.37	50	36	0.5	41	287	Normal	AGA	NoAGA	Normal	0.936111	2.696	93.6111	Negative
UMB062--1	33	2	CS	M	3320	3.32				39	273	Normal	AGA	NoAGA	Normal				Negative
UMB063--1	31	2	CS	F	3330	3.33	56	35	0.56	39	273	Normal	AGA	NoAGA	Normal	0.951429	1.89618	95.1429	Negative
UMB064--1	21	1	CS	M	3470	3.47	44	32	0.44	39	273	Normal	AGA	NoAGA	Normal	1.08438	4.07353	108.438	Negative
UMB065--1	36	5	CS	M	2765	2.765	47	36	0.47	40	280	Normal	SGA	NoSGA	Abnormal	0.768056	2.66319	76.8056	Positive
UMB067--2	40	4	CS	F	2540	2.54	48	33	0.48	38	266	Normal	AGA	NoAGA	Normal	0.769697	2.29673	76.9697	Positive
UMB068--1	34	4	CS	F	4560	4.56				40	280	Normal	AGA	NoAGA	Normal				Negative
UMB069--1	21	2	NVD	F	2900	2.9	52	33	0.52	38	266	Abnormal	AGA	AbAGA	Normal	0.878788	2.06247	87.8788	Negative
UMB070--1	31	2	NVD	M	2500	2.5				37	259	Normal	AGA	NoAGA	Normal				Positive
UMB072--1	36	2	CS	M	2765	2.765		36		38	266	Normal	AGA	NoAGA	Normal	0.768056		76.8056	Positive
UMB073--1	32	3	CS	F	3390	3.39	50	33	0.5	41	287	Abnormal	AGA	AbAGA	Normal	1.02727	2.712	102.727	Negative
UMB074--1	23	1	NVD	F	2970	2.97	52	33	0.52	38	266	Normal	AGA	NoAGA	Normal	0.9	2.11226	90	Negative
UMB075--1	29	4	CS	F	2660	2.66		33		38	266	Normal	AGA	NoAGA	Normal	0.806061		80.6061	Positive
UMB076--1	26	1	CS	F	2730	2.73	52	36	0.52	41	287	Normal	SGA	NoSGA	Abnormal	0.758333	1.94157	75.8333	Negative
UMB077--1	38	2	CS	F	2920	2.92	52	35	0.52	38	266	Normal	AGA	NoAGA	Normal	0.834286	2.0767	83.4286	Positive
UMB078--1	27	2	NVD	F	3050	3.05	49	34	0.49	38	266	Abnormal	AGA	AbAGA	Normal	0.897059	2.59246	89.7059	Positive
UMB079--2	29	3	NVD	M	2610	2.61	48	33	0.48	37	259	Abnormal	AGA	AbAGA	Normal	0.790909	2.36003	79.0909	Negative
UMB080--1	37	3	CS	M	3385	3.385	52	36	0.52	40	280	Normal	AGA	NoAGA	Normal	0.940278	2.4074	94.0278	Positive
UMB081--1	38	4	NVD	F	3540	3.54	52	37	0.52	39	273	Normal	AGA	NoAGA	Normal	0.956757	2.51764	95.6757	Negative
UMB082--1	33	4	NVD	F	2680	2.68	50	31	0.5	39	273	Normal	AGA	NoAGA	Normal	0.864516	2.144	86.4516	Negative
UMB084--2	27	2	NVD	M	2800	2.8	50	34	0.5	40	280	Normal	SGA	NoSGA	Abnormal	0.823529	2.24	82.3529	Positive
UMB085--2	25	1	CS	F	2760	2.76	51	33	0.51	39	273	Normal	AGA	NoAGA	Normal	0.836364	2.08065	83.6364	Negative
UMB086--2	28	1	NVD	F	2960	2.96	50	33	0.5	39	273	Abnormal	AGA	AbAGA	Normal	0.89697	2.368	89.697	Negative
UMB087--1	23	2	NVD	M	3920	3.92	55	35	0.55	40	280	Normal	AGA	NoAGA	Normal	1.12	2.35612	112	Negative
UMB088--2	23	2	NVD	F	3170	3.17	49	33	0.49	39	273	Normal	AGA	NoAGA	Normal	0.960606	2.69446	96.0606	Positive
UMB089--2	34	3	CS	F	2200	2.2	51	33	0.51	38	266	Abnormal	SGA	AbSGA	Abnormal	0.666667	1.65849	66.6667	Positive
UMB090--1	25	2	CS	M	3520	3.52	52	33	0.52	40	280	Normal	AGA	NoAGA	Normal	1.06667	2.50341	106.667	Positive
UMB091--1	31	3	NVD	F	2910	2.91	47	35	0.47	39	273	Normal	AGA	NoAGA	Normal	0.831429	2.80285	83.1429	Negative
UMB092--1	21	2	CS	M	3420	3.42	53	38	0.53	39	273	Normal	AGA	NoAGA	Normal	0.9	2.2972	90	Negative
UMB093--1	33	4	CS	M	2500	2.5	48	33	0.48	39	273	Abnormal	SGA	AbSGA	Abnormal	0.757576	2.26056	75.7576	Negative
UMB094--1	26	2	CS	F	2190	2.19	47	33	0.47	38	266	Normal	SGA	NoSGA	Abnormal	0.663636	2.10936	66.3636	Negative

## Sheet: 6 weeks
Sample	Sex	Age (Y)	DOB	Date of visit	FFMkg	FMkg	FM%	FFM%	FMI	FFMI	Wells M	FFMz Wells Exact	No/Ab Doppler	G. Age, wks	B.Wt	AGA/SGA	Group 4	B.Length	Head C, cm	BWHC Ratio	Weight 6w	Length 6w	MUAC 6w	Head C 6w	L in m	BWL Ratio
4	F	0.122951	2019-07-12	2019-08-26	3.79961	0.735394	16.216	83.784	2.43105	12.5607	3.79572	0.00877185	Normal	37	2970	AGA	NoAGA	50	33	90	4.53	55	13.7	37.5	0.55	59.4
5	M	0.120219	2019-07-13	2019-08-26	4.16443	0.820565	16.4607	83.5393	2.79328	14.1761	4.06262	0.213155	Abnormal	38	3100	AGA	AbAGA	54	33	93.9394	4.99	54.2	13.7	40	0.542	57.4074
9	F	0.112022	2019-07-26	2019-09-05	3.44796	0.742037	17.7097	82.2903	2.65164	12.3212	3.75751	-0.733518	Abnormal	38	3020	AGA	AbAGA	49	37	81.6216	4.19	52.9	11	38.9	0.529	61.6327
10	M	0.117486	2019-07-31	2019-09-12	3.59754	0.872461	19.5181	80.4819	2.94814	12.1565	4.05187	-1.00052	Normal	38	3220	AGA	NoAGA	51	35	92	4.47	54.4	12.5	38.2	0.544	63.1373
14	F	0.117486	2019-08-21	2019-10-03	4.20101	1.19899	22.2036	77.7964	3.86462	13.5408	3.77661	0.919073	Abnormal	39	3250	AGA	AbAGA	48	33	98.4848	5.4	55.7	13.7	39	0.557	67.7083
16	M	0.117486	2019-08-25	2019-10-07	4.45654	0.598465	11.8391	88.1609	1.77291	13.2022	4.05187	0.829306	Normal	38	3330	AGA	NoAGA	53	36	92.5	5.055	58.1	14.9	38.6	0.581	62.8302
17	F	0.120219	2019-08-24	2019-10-07	4.00792	0.997083	19.9217	80.0783	3.06459	12.3186	3.78617	0.489754	Normal	39	2900	AGA	NoAGA	52	35	82.8571	5.01	57.04	13.8	37.4	0.5704	55.7692
20	M	0.120219	2019-09-24	2019-11-07	4.67915	0.360853	7.15978	92.8402	1.08764	14.1033	4.06262	1.24021	Normal	41	3310	AGA	NoAGA	52	34	97.3529	5.04	57.6	12.4	40.7	0.576	63.6538
23	M	0.120219	2019-10-01	2019-11-14	4.17746	0.407543	8.88862	91.1114	1.42386	14.595	4.06262	0.240165	Normal	40	2870	SGA	NoSGA	46	32	89.6875	4.59	53.5	12.6	38.9	0.535	62.3913
24	F	0.114754	2019-10-10	2019-11-21	3.33217	0.502831	13.1116	86.8884	2.08574	13.8218	3.76706	-1.04437	Normal	39	2500	SGA	NoSGA	49	35	71.4286	3.84	49.1	12.5	36.2	0.491	51.0204
25	F	0.122951	2019-10-07	2019-11-21	3.34951	0.46549	12.2016	87.7984	1.86196	13.398	3.79572	-1.06456	Abnormal	37	2175	SGA	AbSGA	49	33	65.9091	3.82	50	11.8	36.7	0.5	44.3878
26	M	0.122951	2019-10-12	2019-11-26	4.52574	0.559262	10.9983	89.0017	1.97602	15.9907	4.07338	0.918934	Normal	37	3250	AGA	NoAGA	50	36	90.2778	5.08	53.2	13.4	40.7	0.532	65
27	M	0.114754	2019-10-17	2019-11-28	5.04228	0.817717	13.9542	86.0458	2.48187	15.3039	4.04111	1.96871	Normal	41	3710	AGA	NoAGA	50	36	103.056	5.86	57.4	13.6	41.6	0.574	74.2
28	M	0.114754	2019-10-17	2019-11-28	4.86379	1.07121	18.049	81.951	3.09828	14.0676	4.04111	1.63837	Normal	40	3780	AGA	NoAGA	51	37	102.162	5.94	58.8	13.4	39.9	0.588	74.1176
29	F	0.114754	2019-10-17	2019-11-28	3.6212	0.678801	15.7861	84.2139	2.41652	12.8914	3.76706	-0.33786	Normal	39	2700	AGA	NoAGA	50	33	81.8182	4.3	53	12.5	38.5	0.53	54
31	M	0.114754	2019-10-21	2019-12-02	4.22507	0.744934	14.9886	85.0114	2.34185	13.2824	4.04111	0.384603	Normal	39	3300	AGA	NoAGA	50	37	89.1892	4.97	56.4	12.8	40.1	0.564	66
32	F	0.117486	2019-10-20	2019-12-02	3.27201	0.652994	16.6368	83.3632	2.29856	11.5175	3.77661	-1.21955	Abnormal	38	2630	AGA	AbAGA	51	33	79.697	3.93	53.3	11.7	36.7	0.533	51.5686
35	M	0.120219	2019-10-22	2019-12-05	3.65435	0.970645	20.9869	79.0131	3.36598	12.6725	4.06262	-0.892882	Abnormal	38	3130	AGA	AbAGA	52	35	89.4286	4.625	53.7	12.5	38	0.537	60.1923
38	F	0.114754	2019-10-28	2019-12-09	5.01194	0.548057	9.85714	90.1429	1.73521	15.8684	3.76706	2.49056	Normal	41	4750	AGA	NoAGA	58	38	125	5.56	56.2	13.5	39.6	0.562	81.8966
39	M	0.122951	2019-10-25	2019-12-09	5.24678	0.633222	10.7691	89.2309	2.04101	16.9115	4.07338	2.26343	Normal	40	3730	AGA	NoAGA	50	37	100.811	5.88	55.7	14.3	39.9	0.557	74.6
40	M	0.122951	2019-10-25	2019-12-09	4.80094	0.399057	7.67417	92.3258	1.3386	16.1043	4.07338	1.44804	Normal	37	3650	AGA	NoAGA	50	34	107.353	5.2	54.6	14.1	40.4	0.546	73
41	F	0.112022	2019-11-08	2019-12-19	4.19211	0.632891	13.1169	86.8831	2.24461	14.8677	3.75751	0.944715	Normal	39	3670	AGA	NoAGA	51	35	104.857	4.83	53.1	13.2	38.9	0.531	71.9608
44	M	0.13388	2019-11-18	2020-01-06	3.73559	0.579413	13.4279	86.5721	1.9579	12.623	4.11641	-0.81959	Normal	40	2720	SGA	NoSGA	48	34	80	4.32	54.4		38	0.544	56.6667
45	M	0.117486	2019-11-24	2020-01-06	4.45029	1.20971	21.3729	78.6271	3.77614	13.8917	4.05187	0.816906	Normal	40	3650	AGA	NoAGA	54	37	98.6486	5.92	56.6	14.7	40.3	0.566	67.5926
46	M	0.147541	2019-11-13	2020-01-06	4.04574	0.769259	15.9763	84.0237	2.36768	12.4523	4.1702	-0.258597	Abnormal	38	2620	AGA	AbAGA	49	33	79.3939	4.81	57	13.5	38.7	0.57	53.4694
48	F	0.122951	2019-11-29	2020-01-13	3.92451	0.790488	16.7654	83.2346	2.84626	14.1307	3.79572	0.286714	Abnormal	38	3170	AGA	AbAGA	49	34	93.2353	4.72	52.7	13.5	38	0.527	64.6939
50	M	0.128415	2019-11-27	2020-01-13	4.2275	0.397503	8.59467	91.4053	1.33339	14.1807	4.0949	0.274767	Normal	39	2730	AGA	NoAGA	52	34	80.2941	4.63	54.6	12.3	38.3	0.546	52.5
51	M	0.139344	2019-11-23	2020-01-13	3.8866	0.578405	12.9542	87.0458	2.16397	14.5408	4.13793	-0.531996	Abnormal	37	2200	SGA	AbSGA	45	34	64.7059	4.47	51.7	14	38.6	0.517	48.8889
53	F	0.117486	2019-12-04	2020-01-16	4.34391	0.961089	18.1167	81.8833	3.12017	14.1025	3.77661	1.21016	Normal	39	3200	AGA	NoAGA	49	32	100	5.31	55.5	13.7	38.1	0.555	65.3061
55	M	0.117486	2019-12-04	2020-01-16	4.14595	0.839047	16.8314	83.1686	2.666	13.1734	4.05187	0.197626	Normal	41	3160	AGA	NoAGA	45	36	87.7778	4.98	56.1	13.9	37.8	0.561	70.2222
57	F	0.142077	2019-11-29	2020-01-20	3.99681	0.908189	18.5156	81.4844	2.84498	12.5204	3.8626	0.293511	Normal	41	3235	AGA	NoAGA	52	36	89.8611	4.91	56.5		40.7	0.565	62.2115
58	F	0.117486	2019-12-08	2020-01-20	4.59723	1.25277	21.4149	78.5851	4.59759	16.8716	3.77661	1.70603	Abnormal	40	3040	AGA	AbAGA	49	35	86.8571	5.85	52.2	13.9	38.1	0.522	62.0408
59	F	0.120219	2019-12-07	2020-01-20	3.59972	0.425282	10.566	89.434	1.877	15.8875	3.78617	-0.431768	Abnormal	37	2550	AGA	AbAGA	46	33	77.2727	4.03	47.6	12.5	36.6	0.476	55.4348
60	M	0.125683	2019-12-05	2020-01-20	4.40841	0.521593	10.58	89.42	1.73056	14.6264	4.08414	0.663552	Normal	41	3360	AGA	NoAGA	52	35	96	4.93	54.9	13	39	0.549	64.6154
61	F	0.120219	2019-12-10	2020-01-23	4.06512	0.429883	9.56359	90.4364	1.57162	14.8617	3.78617	0.612205	Normal	41	3370	AGA	NoAGA	50	36	93.6111	4.99	52.3	14.4	39.2	0.523	67.4
63	F	0.114754	2019-12-12	2020-01-23	4.03777	0.872229	17.7643	82.2357	2.84191	13.1559	3.76706	0.59759	Normal	39	3330	AGA	NoAGA	56	35	95.1429	4.92	55.4	13.9	39.7	0.554	59.4643
65	M	0.114754	2019-12-12	2020-01-23	4.78818	0.361817	7.02557	92.9744	1.14556	15.16	4.04111	1.49598	Normal	40	2765	SGA	NoSGA	47	36	76.8056	5.15	56.2	12.7	39.4	0.562	58.8298
68	F	0.122951	2019-12-13	2020-01-27	5.42619	1.11881	17.0942	82.9058	3.36052	16.2983	3.79572	3.13054	Normal	40	4560	AGA	NoAGA				6.55	57.7	15.2	41.4	0.577
73	F	0.117486	2019-12-22	2020-02-03	4.00945	0.81555	16.9026	83.0974	2.55478	12.5599	3.77661	0.514874	Abnormal	41	3390	AGA	AbAGA	50	33	102.727	4.83	56.5	12.3	39	0.565	67.8
76	F	0.139344	2019-12-17	2020-02-06	3.9733	1.1067	21.7853	78.2147	3.57996	12.8529	3.85305	0.26405	Normal	41	2730	SGA	NoSGA	52	36	75.8333	5.08	55.6	14.2	39	0.556	52.5
77	F	0.117486	2019-12-25	2020-02-06	3.5959	0.334096	8.50118	91.4988	1.02113	10.9905	3.77661	-0.419266	Normal	38	2920	AGA	NoAGA	52	35	83.4286	3.94	57.2	11.1	37.4	0.572	56.1538
81	F	0.136612	2019-12-25	2020-02-13	4.16549	0.979513	19.0381	80.9619	2.84272	12.089	3.84349	0.693236	Normal	39	3540	AGA	NoAGA	52	37	95.6757	5.15	58.7	12.2	39.5	0.587	68.0769
85	F	0.120219	2020-01-14	2020-02-27	3.72396	0.376042	9.17175	90.8282	1.28958	12.7708	3.78617	-0.141937	Normal	39	2760	AGA	NoAGA	51	33	83.6364	4.1	54	11.3	37	0.54	54.1176
88	F	0.117486	2020-01-15	2020-02-27	3.79103	0.573974	13.1495	86.8505	1.96109	12.9528	3.77661	0.0326705	Normal	39	3170	AGA	NoAGA	49	33	96.0606	4.36	54.1	13.1	39.8	0.541	64.6939

## Sheet: 10 weeks
Sample	Sex	Age (Y)	DOB	Date of visit	FFMkg	FMkg	FM%	FFM%	FMI	FFMI	Wells M	FFMz Wells Exact	No/Ab Doppler	G.Age	B.Wt	AGA/SGA	Group 4	B.Length	Head C, cm	BWHC Ratio	Weight 10w	Length 10w	MUAC 10w	HC 10w	L in m	BWL Ratio
1	F	0.196721	2019-05-28	2019-08-08	4.00533	1.44967	26.5751	73.4249	4.80977	13.289	4.05368	-0.10282	Abnormal	39	3060	AGA	AbAGA	47	35	87.4286	5.455	54.9	13.1	39.7	0.549	65.1064
4	F	0.199454	2019-07-12	2019-09-23	4.2628	1.2072	22.0694	77.9306	3.5275	12.4561	4.06323	0.412363	Normal	37	2970	AGA	NoAGA	50	33	90	5.47	58.5	13.2	38.2	0.585	59.4
5	M	0.196721	2019-07-13	2019-09-23	5.61921	1.01579	15.3095	84.6905	3.06167	16.9368	4.36383	2.26064	Abnormal	38	3100	AGA	AbAGA	54	33	93.9394	6.63	57.6	15.5	41.8	0.576	57.4074
9	F	0.199454	2019-07-26	2019-10-07	3.8706	0.914403	19.1098	80.8902	3.18279	13.4725	4.06323	-0.415315	Abnormal	38	3020	AGA	AbAGA	49	37	81.6216	4.19	53.6	11	39.9	0.536	61.6327
10	M	0.204918	2019-07-31	2019-10-14	4.31426	1.39074	24.3775	75.6225	4.06381	12.6065	4.3961	-0.160687	Normal	38	3220	AGA	NoAGA	51	35	92	5.71	58.5	14	40.1	0.585	63.1373
12	M	0.193989	2019-07-03	2019-09-12	4.72144	0.873559	15.6132	84.3868	2.47582	13.3814	4.35307	0.706055	Normal	39	3200	AGA	NoAGA	47	35	91.4286	5.6	59.4	13.1	40	0.594	68.0851
14	F	0.193989	2019-08-21	2019-10-31	4.51822	1.63678	26.5927	73.4073	4.86558	13.4311	4.04412	0.956921	Abnormal	39	3250	AGA	AbAGA	48	33	98.4848	6.16	58	14	40.1	0.58	67.7083
15	M	0.191257	2019-08-22	2019-10-31	4.53123	0.838773	15.6196	84.3804	2.56361	13.8492	4.34232	0.367807	Abnormal	38	2860	AGA	AbAGA	48	35	81.7143	5.37	57.2	12.7	40.3	0.572	59.5833
16	M	0.193989	2019-08-25	2019-11-04	4.86248	1.20252	19.8272	80.1728	3.45452	13.9686	4.35307	0.966552	Normal	38	3330	AGA	NoAGA	53	36	92.5	6.07	59	12.5	39.6	0.59	62.8302
17	F	0.196721	2019-08-24	2019-11-04	5.26118	1.22382	18.8716	81.1284	3.3882	14.5658	4.05368	2.2709	Normal	39	2900	AGA	NoAGA	52	35	82.8571	6.49	60.1	13.6	40	0.601	55.7692
18	M	0.193989	2019-09-01	2019-11-11	4.91221	0.807791	14.1222	85.8778	2.30492	14.0163	4.35307	1.05718	Normal	39	3100	AGA	NoAGA	52	34	91.1765	5.72	59.2	13.1	40.5	0.592	59.6154
20	M	0.196721	2019-09-24	2019-12-05	4.91624	1.04376	17.5128	82.4872	2.75068	12.956	4.36383	1.04248	Normal	41	3310	AGA	NoAGA	52	34	97.3529	5.96	61.6	13.4	42.5	0.616	63.6538
21	F	0.202186	2019-08-25	2019-11-07	4.22537	1.22463	22.4703	77.5297	4.04837	13.9682	4.07278	0.316101	Normal	39	3000	AGA	NoAGA	49	34	88.2353	5.45	55	13.4	40.3	0.55	61.2245
23	M	0.188525	2019-10-01	2019-12-09	4.72818	0.64682	12.0339	87.9661	2.02622	14.8114	4.33156	0.762314	Normal	40	2870	SGA	NoSGA	46	32	89.6875	5.38	56.5	12.6	40.5	0.565	62.3913
24	F	0.191257	2019-10-10	2019-12-19	4.2153	0.599699	12.4548	87.5452	2.0952	14.7272	4.03457	0.376781	Normal	39	2500	SGA	NoSGA	49	35	71.4286	4.82	53.5	12.6	38.3	0.535	51.0204
25	F	0.199454	2019-10-07	2019-12-19	3.90006	0.769943	16.487	83.513	2.53604	12.846	4.06323	-0.350636	Abnormal	37	2175	SGA	AbSGA	49	33	65.9091	4.67	55.1	12.1	38.3	0.551	44.3878
27	M	0.221311	2019-10-17	2020-01-06	5.91071	1.74929	22.8367	77.1633	4.49256	15.1799	4.46065	2.52858	Normal	41	3710	AGA	NoAGA	50	36	103.056	7.65	62.4	15.3	43.2	0.624	74.2
28	M	0.221311	2019-10-17	2020-01-06	6.61803	0.846974	11.3459	88.6541	2.16133	16.8881	4.46065	3.61119	Normal	40	3780	AGA	NoAGA	51	37	102.162	7.46	62.6	14.8	42.3	0.626	74.1176
29	F	0.224044	2019-10-17	2020-01-07	4.42106	0.978944	18.1286	81.8714	2.92012	13.1877	4.14921	0.546265	Normal	39	2700	AGA	NoAGA	50	33	81.8182	5.4	57.9	13	38.8	0.579	54
31	M	0.210383	2019-10-21	2020-01-06	5.09937	1.26063	19.8212	80.1788	3.11654	12.6067	4.41762	1.26025	Normal	39	3300	AGA	NoAGA	50	37	89.1892	5.855	63.6	14.2	43.1	0.636	66
32	F	0.237705	2019-10-20	2020-01-15	3.9588	0.791198	16.6568	83.3432	2.41821	12.0996	4.19698	-0.499295	Abnormal	38	2630	AGA	AbAGA	51	33	79.697	4.75	57.2	12.2	38.6	0.572	51.5686
34	M	0.224044	2019-10-19	2020-01-09	6.39385	0.616146	8.78954	91.2105	1.62376	16.8501	4.4714	3.25367	Normal	39	3760	AGA	NoAGA	51	35	107.429	7.01	61.6	15	43.6	0.616	73.7255
38	F	0.191257	2019-10-28	2020-01-06	4.91698	1.42802	22.5062	77.4938	4.11626	14.1732	4.03457	1.7163	Normal	41	4750	AGA	NoAGA	58	38	125	6.35	58.9	15.7	41.4	0.589	81.8966
39	M	0.210383	2019-10-25	2020-01-10	5.60011	1.49989	21.1252	78.8748	4.38275	16.3638	4.41762	2.11519	Normal	40	3730	AGA	NoAGA	50	37	100.811	7.1	58.5	15.8	41.3	0.585	74.6
40	F	0.218579	2019-10-25	2020-01-13	5.42007	0.834932	13.3482	86.6518	2.40669	15.6233	4.13011	2.36892	Normal	37	3650	AGA	NoAGA	50	34	107.353	6.255	58.9	16	41.9	0.589	73
44	M	0.218579	2019-11-18	2020-02-06	4.65576	0.729237	13.542	86.458	2.05985	13.1509	4.44989	0.390789	Normal	40	2720	SGA	NoSGA	48	34	80	5.39	59.5	12.3	40.7	0.595	56.6667
45	M	0.193989	2019-11-24	2020-02-03	5.02214	1.38286	21.5902	78.4098	3.77804	13.7208	4.35307	1.25538	Normal	40	3650	AGA	NoAGA	54	37	98.6486	6.4	60.5	14.7	41.2	0.605	67.5926
47	M	0.215847	2019-11-16	2020-02-03	4.75867	0.706333	12.9247	87.0753	2.08528	14.0488	4.43913	0.602998	Normal	38	2460	SGA	NoSGA	47	33	74.5455	5.46	58.2	14.2	40	0.582	52.3404
48	F	0.199454	2019-11-29	2020-02-10	4.48463	1.14537	20.3441	79.6559	3.61352	14.1485	4.06323	0.8512	Abnormal	38	3170	AGA	AbAGA	49	34	93.2353	5.64	56.3	14.6	42.5	0.563	64.6939
49	M	0.210383	2019-10-28	2020-01-13	4.59948	0.590518	11.378	88.622	1.91711	14.9322	4.41762	0.348315	Normal	37	2660	AGA	NoAGA	48	34	78.2353	5.2	55.5	13.5	41.8	0.555	55.4167
51	M	0.215847	2019-11-23	2020-02-10	4.40461	0.990393	18.3576	81.6424	3.0483	13.5568	4.43913	-0.0668841	Abnormal	37	2200	SGA	AbSGA	45	34	64.7059	5.39	57	14.2	40.6	0.57	48.8889
53	F	0.193989	2019-12-04	2020-02-13	4.8756	1.6794	25.6202	74.3798	4.64949	13.4983	4.04412	1.62139	Normal	39	3200	AGA	NoAGA	49	32	100	6.55	60.1	13.8	40.1	0.601	65.3061
55	M	0.193989	2019-12-04	2020-02-13	4.6062	1.4938	24.4886	75.5114	4.14945	12.795	4.35307	0.489281	Normal	41	3160	AGA	NoAGA	45	36	87.7778	6.11	60	13.6	41	0.6	70.2222
57	F	0.218579	2019-11-29	2020-02-17	4.51787	1.13713	20.1083	79.8917	3.24463	12.8911	4.13011	0.773679	Normal	41	3235	AGA	NoAGA	52	36	89.8611	5.66	59.2	13	40.7	0.592	62.2115
59	F	0.196721	2019-12-07	2020-02-17	4.07386	0.826142	16.86	83.14	2.59715	12.807	4.05368	0.042603	Abnormal	37	2550	AGA	AbAGA	46	33	77.2727	4.9	56.4	12.3	38.2	0.564	55.4348
60	M	0.202186	2019-12-05	2020-02-17	5.16074	1.19926	18.8563	81.1437	3.43351	14.7753	4.38535	1.43423	Normal	41	3360	AGA	NoAGA	52	35	96	6.36	59.1	14	40	0.591	64.6154
61	F	0.196721	2019-12-10	2020-02-20	4.74612	1.46388	23.573	76.427	4.21965	13.6807	4.05368	1.36514	Normal	41	3370	AGA	NoAGA	50	36	93.6111	6.21	58.9	15.1	40.1	0.589	67.4
62	M	0.196721	2019-11-12	2020-01-23	4.92467	1.14533	18.8687	81.1313	3.41644	14.6899	4.36383	1.05776	Normal	39	3320	AGA	NoAGA				6.07	57.9	14.7	39.2	0.579
63	F	0.191257	2019-12-12	2020-02-20	4.49628	1.36372	23.2716	76.7284	4.15351	13.6944	4.03457	0.935189	Normal	39	3330	AGA	NoAGA	56	35	95.1429	5.86	57.3	15	40	0.573	59.4643
64	M	0.204918	2019-11-09	2020-01-23	4.8401	1.1899	19.733	80.267	3.48887	14.1915	4.3961	0.838358	Normal	39	3470	AGA	NoAGA	44	32	108.438	6.03	58.4	14.2	42.2	0.584	78.8636
65	M	0.191257	2019-12-12	2020-02-20	5.15272	1.35728	20.8491	79.1509	4.3748	16.6083	4.34232	1.50945	Normal	40	2765	SGA	NoSGA	47	36	76.8056	6.52	55.7	15.5	41.3	0.557	58.8298
70	M	0.188525	2019-12-17	2020-02-24	3.76265	0.772345	17.0308	82.9692	2.7289	13.2945	4.33156	-1.18036	Normal	37	2500	AGA	NoAGA				4.55	53.2		37.2	0.532
73	F	0.193989	2019-12-22	2020-03-02	4.32432	0.845681	16.3575	83.6425	2.36485	12.0925	4.04412	0.576777	Abnormal	41	3390	AGA	AbAGA	50	33	102.727	5.16	59.8	14	40	0.598	67.8
74	F	0.196721	2019-11-23	2020-02-03	4.64923	0.825767	15.0825	84.9175	2.19754	12.3726	4.05368	1.18515	Normal	38	2970	AGA	NoAGA	52	33	90	5.47	61.3	13.6	40	0.613	57.1154
75	M	0.191257	2019-11-25	2020-02-03	4.82267	0.742325	13.3392	86.6608	2.30902	15.0011	4.34232	0.915505	Normal	38	2660	AGA	NoAGA		33	80.6061	5.56	56.7	13.2	40	0.567
76	F	0.215847	2019-12-17	2020-03-05	4.51406	1.48094	24.703	75.297	4.60652	14.0411	4.12055	0.786426	Normal	41	2730	SGA	NoSGA	52	36	75.8333	6	56.7	15.4	40.4	0.567	52.5
77	F	0.193989	2019-12-25	2020-03-05	4.2137	0.986297	18.9673	81.0327	3.0679	13.1068	4.04412	0.353126	Normal	38	2920	AGA	NoAGA	52	35	83.4286	5.2	56.7	12.8	40	0.567	56.1538
78	F	0.215847	2019-11-19	2020-02-06	4.54366	1.30634	22.3306	77.6694	3.72747	12.9647	4.12055	0.84311	Abnormal	38	3050	AGA	AbAGA	49	34	89.7059	5.84	59.2	13.4	40.9	0.592	62.2449
79	M	0.188525	2019-12-24	2020-03-02	4.30327	0.82673	16.1156	83.8844	2.65519	13.8207	4.33156	-0.0561404	Abnormal	37	2610	AGA	AbAGA	48	33	79.0909	5.13	55.8	13	39.8	0.558	54.375
80	M	0.213115	2019-12-25	2020-03-12	5.39219	1.12781	17.2977	82.7023	2.99157	14.303	4.42838	1.74445	Normal	40	3385	AGA	NoAGA	52	36	94.0278	6.52	61.4	13.5	40.1	0.614	65.0962
81	F	0.204918	2019-12-25	2020-03-09	4.51689	1.62311	26.435	73.565	4.02532	11.2019	4.08234	0.872691	Normal	39	3540	AGA	NoAGA	52	37	95.6757	6.14	63.5	13.2	39.9	0.635	68.0769
84	M	0.196721	2019-12-07	2020-02-17	4.9059	0.804097	14.0823	85.9177	2.41522	14.7356	4.36383	1.02372	Normal	40	2800	SGA	NoSGA	50	34	82.3529	5.71	57.7		39.9	0.577	56
87	M	0.193989	2019-12-18	2020-02-27	5.73711	0.982889	14.6263	85.3737	2.65015	15.4689	4.35307	2.47787	Normal	40	3920	AGA	NoAGA	55	35	112	6.72	60.9	14.2	41	0.609	71.2727
90	M	0.202186	2019-12-15	2020-02-27	4.90637	0.854635	14.8348	85.1652	2.44684	14.047	4.38535	0.980769	Normal	40	3520	AGA	NoAGA	52	33	106.667	5.761	59.1	14.8	39.3	0.591	67.6923
91	F	0.191257	2019-12-19	2020-02-27	4.52212	0.337879	6.95223	93.0478	1.03631	13.8698	4.03457	0.984983	Normal	39	2910	AGA	NoAGA	47	35	83.1429	4.85	57.1		38.6	0.571	61.9149
92	M	0.196721	2019-12-21	2020-03-02	5.5833	1.2767	18.6108	81.3892	3.35367	14.6663	4.36383	2.20098	Normal	39	3420	AGA	NoAGA	53	38	90	6.86	61.7	15.1	40.8	0.617	64.5283
94	F	0.215847	2019-12-31	2020-03-19	4.45744	1.38756	23.7392	76.2608	4.55379	14.6288	4.12055	0.677096	Normal	38	2190	SGA	NoSGA	47	33	66.3636	5.84	55.2	15	39.4	0.552	46.5957

## Sheet: 14 weeks
Sample	Sex	Age (Y)	DOB	Date of visit	FFMkg	FMkg	FM%	FFM%	FMI	FFMI	Wells M	FFMz Wells Exact	No/Ab Doppler	G.Age	B.Wt, g	AGA/SGA	Group 4	B.Length, cm	B.Head C, cm	BWHC Ratio	Weight 14w	Length 14w	MUAC 14w	HC 14w	L in m	BWL Ratio
2	F	0.270492	2019-05-08	2019-08-15	4.80562	0.654381	11.985	88.015	2.1554	15.8287	4.31163	0.936218	Abnormal	39	2795	AGA	AbAGA	49	36	77.6389	5.46	55.1	13.5	38	0.551	57.0408
4	F	0.275956	2019-07-12	2019-10-21	4.83	1.38	22.2223	77.7777	3.75781	13.1523	4.33074	0.941763	Normal	37	2970	AGA	NoAGA	50	33	90	6.21	60.6	13.8	40	0.606	59.4
5	M	0.273224	2019-07-13	2019-10-21	5.51828	1.97172	26.3247	73.6753	5.45879	15.2776	4.66504	1.48092	Abnormal	38	3100	AGA	AbAGA	54	33	93.9394	7.49	60.1	16.6	43.5	0.601	57.4074
7	M	0.275956	2019-06-21	2019-09-30	5.4935	1.5715	22.2435	77.7565	3.89734	13.6239	4.6758	1.41934	Abnormal	38	3170	AGA	AbAGA	51	34	93.2353	7.065	63.5	14.4	42.2	0.635	62.1569
9	F	0.275956	2019-07-26	2019-11-04	4.31813	0.996869	18.7558	81.2442	2.81581	12.1973	4.33074	-0.0249921	Abnormal	38	3020	AGA	AbAGA	49	37	81.6216	5.33	59.5	13	42.2	0.595	61.6327
10	M	0.281421	2019-07-31	2019-11-11	5.04845	1.46655	22.5104	77.4896	4.0067	13.7926	4.69731	0.625666	Normal	38	3220	AGA	NoAGA	51	35	92	6.52	60.5	14.7	41.7	0.605	63.1373
11	M	0.273224	2019-06-04	2019-09-12	5.35267	1.15733	17.7777	82.2223	3.17236	14.6723	4.66504	1.20622	Abnormal	40	3370	AGA	AbAGA	54	36	93.6111	6.51	60.4	14.6	42.6	0.604	62.4074
12	M	0.270492	2019-07-03	2019-10-10	5.29371	0.941293	15.0969	84.9031	2.6768	15.054	4.65428	1.12767	Normal	39	3200	AGA	NoAGA	47	35	91.4286	6.235	59.3	13.4	41.2	0.593	68.0851
14	F	0.270492	2019-08-21	2019-11-28	4.9917	1.9833	28.4344	71.5656	5.49084	13.8197	4.31163	1.26698	Abnormal	39	3250	AGA	AbAGA	48	33	98.4848	6.98	60.1	15.2	41.2	0.601	67.7083
15	M	0.281421	2019-08-22	2019-12-03	4.89548	1.72952	26.106	73.894	4.74081	13.419	4.69731	0.35682	Abnormal	38	2860	AGA	AbAGA	48	35	81.7143	6.63	60.4	14.5	42.3	0.604	59.5833
16	M	0.270492	2019-08-25	2019-12-02	5.5961	1.2689	18.4837	81.5163	3.15682	13.9222	4.65428	1.62911	Normal	38	3330	AGA	NoAGA	53	36	92.5	6.87	63.4	13.4	41.5	0.634	62.8302
17	F	0.273224	2019-08-24	2019-12-02	5.38984	2.35016	30.3638	69.6362	5.79187	13.283	4.32118	1.92018	Normal	39	2900	AGA	NoAGA	52	35	82.8571	7.74	63.7	14.4	42	0.637	55.7692
18	M	0.270492	2019-09-01	2019-12-09	5.37908	1.41092	20.7793	79.2207	3.52122	13.4246	4.65428	1.27116	Normal	39	3100	AGA	NoAGA	52	34	91.1765	6.79	63.3	14.6	42.5	0.633	59.6154
20	M	0.284153	2019-09-24	2020-01-06	5.7889	1.0311	15.1188	84.8812	2.56522	14.4018	4.70807	1.83373	Normal	41	3310	AGA	NoAGA	52	34	97.3529	6.82	63.4	13.4	43.9	0.634	63.6538
21	F	0.278689	2019-08-25	2019-12-05	4.78879	1.22121	20.3196	79.6804	3.56843	13.9931	4.34029	0.848249	Normal	39	3000	AGA	NoAGA	49	34	88.2353	6.01	58.5	14.6	41.5	0.585	61.2245
25	F	0.275956	2019-10-07	2020-01-16	4.24655	1.03845	19.6491	80.3509	3.15184	12.8888	4.33074	-0.168159	Abnormal	37	2175	SGA	AbSGA	49	33	65.9091	5.29	57.4	13	39.2	0.574	44.3878
27	M	0.297814	2019-10-17	2020-02-03	7.32112	1.34388	15.5093	84.4907	3.17102	17.2749	4.76185	3.96075	Normal	41	3710	AGA	NoAGA	50	36	103.056	8.67	65.1	16.6	45.2	0.651	74.2
28	M	0.297814	2019-10-17	2020-02-03	6.32455	1.87545	22.8713	77.1287	4.16544	14.047	4.76185	2.5505	Normal	40	3780	AGA	NoAGA	51	37	102.162	8.2	67.1	13.8	43.5	0.671	74.1176
29	F	0.300546	2019-10-17	2020-02-04	4.57727	1.28273	21.8896	78.1104	3.57505	12.7571	4.41672	0.306844	Normal	39	2700	AGA	NoAGA	50	33	81.8182	5.86	59.9	12.5	41.5	0.599	54
31	M	0.286885	2019-10-21	2020-02-03	5.3118	1.9832	27.1857	72.8143	4.94947	13.2567	4.71882	1.03515	Normal	39	3300	AGA	NoAGA	50	37	89.1892	7.3	63.3	16.5	42.2	0.633	66
32	F	0.355191	2019-10-20	2020-02-27	4.4421	0.917898	17.125	82.875	2.54972	12.3392	4.6078	-0.313379	Abnormal	38	2630	AGA	AbAGA	51	33	79.697	5.36	60	13.9	39.8	0.6	51.5686
34	M	0.300546	2019-10-19	2020-02-06	5.88923	1.96077	24.9779	75.0221	4.95592	14.8853	4.77261	1.86649	Normal	39	3760	AGA	NoAGA	51	35	107.429	7.86	62.9	16.8	43.4	0.629	73.7255
39	M	0.295082	2019-10-25	2020-02-10	6.09668	1.79332	22.7291	77.2709	4.39195	14.9311	4.7511	2.22831	Normal	40	3730	AGA	NoAGA	50	37	100.811	7.88	63.9	15.2	43	0.639	74.6
41	F	0.265027	2019-11-08	2020-02-13	4.91685	1.36815	21.7684	78.2316	3.13133	11.2534	4.29252	1.17397	Normal	39	3670	AGA	NoAGA	51	35	104.857	6.29	66.1	14.2	41.8	0.661	71.9608
43	F	0.270492	2019-09-11	2019-12-19	4.97675	1.23825	19.9236	80.0764	3.49763	14.0576	4.31163	1.24081	Normal	39	3440	AGA	NoAGA	50	36	95.5556	6.22	59.5	14.3	42.5	0.595	68.8
44	M	0.286885	2019-11-18	2020-03-02	4.92551	1.17949	19.3201	80.6799	2.93439	12.2538	4.71882	0.370262	Normal	40	2720	SGA	NoSGA	48	34	80	6.11	63.4	15.1	41.5	0.634	56.6667
45	M	0.270492	2019-11-24	2020-03-02	5.28272	1.51728	22.3129	77.6871	3.88424	13.5238	4.65428	1.10909	Normal	40	3650	AGA	NoAGA	54	37	98.6486	6.8	62.5	15.5	42.4	0.625	67.5926
46	M	0.300546	2019-11-13	2020-03-02	4.92478	1.15522	19.0003	80.9997	3.34126	14.244	4.77261	0.270587	Abnormal	38	2620	AGA	AbAGA	49	33	79.3939	6.08	58.8	14.4	41.3	0.588	53.4694
47	M	0.29235	2019-11-16	2020-03-02	4.80485	1.09015	18.4927	81.5073	3.57773	15.7689	4.74034	0.116199	Normal	38	2460	SGA	NoSGA	47	33	74.5455	5.9	55.2	15.2	42	0.552	52.3404
48	F	0.275956	2019-11-29	2020-03-09	5.02632	1.19368	19.191	80.809	3.09532	13.0337	4.33074	1.28871	Abnormal	38	3170	AGA	AbAGA	49	34	93.2353	6.22	62.1	14.6	39.8	0.621	64.6939
49	M	0.286885	2019-10-28	2020-02-10	5.04352	0.721478	12.5148	87.4852	2.10101	14.6872	4.71882	0.577009	Normal	37	2660	AGA	NoAGA	48	34	78.2353	5.76	58.6	12.7	42.7	0.586	55.4167
50	M	0.270492	2019-11-27	2020-03-05	5.49879	0.42621	7.19342	92.8066	1.15297	14.8751	4.65428	1.46979	Normal	39	2730	AGA	NoAGA	52	34	80.2941	5.92	60.8	13.6	41.1	0.608	52.5
51	M	0.29235	2019-11-23	2020-03-09	5.25062	0.949377	15.3125	84.6875	2.64597	14.6338	4.74034	0.891703	Abnormal	37	2200	SGA	AbSGA	45	34	64.7059	6.19	59.9	14.5	41.8	0.599	48.8889
53	F	0.270492	2019-12-04	2020-03-12	5.39266	2.01234	27.1755	72.8245	5.39038	14.4451	4.31163	1.94427	Normal	39	3200	AGA	NoAGA	49	32	100	7.4	61.1	15.5	41.6	0.611	65.3061
55	M	0.270492	2019-12-04	2020-03-12	6.35194	0.64306	9.19313	90.8069	1.58978	15.7033	4.65428	2.80731	Normal	41	3160	AGA	NoAGA	45	36	87.7778	6.9	63.6	14.2	41.4	0.636	70.2222
56	F	0.286885	2019-11-18	2020-03-02	4.41239	0.687615	13.4826	86.5174	1.94882	12.5055	4.36895	0.0848836	Abnormal	37	2480	AGA	AbAGA	46	34	72.9412	5.1	59.4	14.5	39.5	0.594	53.913
58	F	0.270492	2019-12-08	2020-03-16	5.49265	1.72735	23.9246	76.0754	4.59685	14.6171	4.31163	2.10624	Abnormal	40	3040	AGA	AbAGA	49	35	86.8571	7.22	61.3	17.1	42.5	0.613	62.0408
59	F	0.273224	2019-12-07	2020-03-16	4.5736	0.941403	17.0699	82.9301	2.76026	13.4101	4.32118	0.488492	Abnormal	37	2550	AGA	AbAGA	46	33	77.2727	5.52	58.4	13.2	39.8	0.584	55.4348
60	M	0.278689	2019-12-05	2020-03-16	5.86056	1.56444	21.0699	78.9301	4.36018	16.3337	4.68655	1.98908	Normal	41	3360	AGA	NoAGA	52	35	96	7.42	59.9	14.9	42.2	0.599	64.6154
61	F	0.273224	2019-12-10	2020-03-19	5.38911	1.84089	25.4618	74.5382	5.06282	14.8212	4.32118	1.91899	Normal	41	3370	AGA	NoAGA	50	36	93.6111	7.24	60.3	15.2	41.9	0.603	67.4
62	M	0.284153	2019-11-12	2020-02-24	5.04042	1.65458	24.7136	75.2864	4.55043	13.8622	4.70807	0.591629	Normal	39	3320	AGA	NoAGA				6.7	60.3	15	42.3	0.603
63	F	0.26776	2019-12-12	2020-03-19	4.4989	2.1011	31.8349	68.1651	5.81698	12.4554	4.30207	0.384656	Normal	39	3330	AGA	NoAGA	56	35	95.1429	6.6	60.1	14.5	41.6	0.601	59.4643
64	M	0.281421	2019-11-09	2020-02-20	5.21519	1.23481	19.1443	80.8557	3.26475	13.7886	4.69731	0.912529	Normal	39	3470	AGA	NoAGA	44	32	108.438	6.45	61.5	14.2	43	0.615	78.8636
65	M	0.26776	2019-12-12	2020-03-19	5.54681	1.93319	25.8449	74.1551	5.53478	15.8806	4.64352	1.56966	Normal	40	2765	SGA	NoSGA	47	36	76.8056	7.49	59.1	15.2	42.5	0.591	58.8298
69	F	0.265027	2019-12-17	2020-03-23	4.86778	0.487217	9.09836	90.9016	1.43839	14.3709	4.29252	1.0866	Abnormal	38	2900	AGA	AbAGA	52	33	87.8788	5.36	58.2	12.5	39.5	0.582	55.7692
74	F	0.273224	2019-11-23	2020-03-02	4.8416	1.4334	22.843	77.157	3.52148	11.8945	4.32118	0.981805	Normal	38	2970	AGA	NoAGA	52	33	90	6.28	63.8	13.3	40.5	0.638	57.1154
75	M	0.26776	2019-11-25	2020-03-02	5.03339	1.34161	21.0448	78.9552	3.66535	13.7515	4.64352	0.700672	Normal	38	2660	AGA	NoAGA		33	80.6061	6.38	60.5	16.4	41.3	0.605

## Sheet: 6 months (26 weeks)
ID	Sex	Age (Y)	Age (D)	DOB	Date of visit	FFMkg	FMkg	FM%	FFM%	FMI	FFMI	No/Ab Doppler	G.Age	GA	B.Wt, g	AGA/SGA	Group 4	B.Length, cm	B.Head C, cm	BW/HC	Weight 6m	Length 6m	HC 6m	W6m/ HC6m	L in m	Group	FFMz Wells	Wells M value	FFMz Wells Exact Age
2	Female	0.510929	187	2019-05-08	2019-11-11	5.35384	1.49616	21.8418	78.1582	4.26909	15.2764	Abnormal	39	273	2795	AGA	AbAGA	49	36	77.6389	6.85	59.2	42.7	160.422	0.592	AbA	0.402104	5.15237	0.329696
4	Female	0.592896	217	2019-07-12	2020-02-14	6.22715	1.27785	17.0266	82.9734	2.77984	13.5466	Normal	37	259	2970	AGA	NoAGA	50	33	90	7.505	67.8	43.4	172.926	0.678	NoA	1.7169	5.43898	1.16989
5	Male	0.505464	185	2019-07-13	2020-01-14	6.6699	2.0201	23.2463	76.7537	4.91652	16.2332	Abnormal	38	266	3100	AGA	AbAGA	54	33	93.9394	8.69	64.1	44.5	195.281	0.641	AbA	1.62126	5.60093	1.54171
6	Female	0.510929	187	2019-05-17	2019-11-20	6.0054	2.0146	25.1196	74.8804	4.42161	13.1806	Abnormal	38	266	2400	SGA	AbSGA	48	31	77.4194	8.04	67.5	45.2	177.876	0.675	AbS	1.39925	5.15237	1.32584
10	Male	0.510929	187	2019-07-31	2020-02-03	5.91151	1.82349	23.5745	76.4255	4.00217	12.9745	Normal	38	266	3220	AGA	NoAGA	51	35	92	7.73	67.5	43.8	176.484	0.675	NoA	0.543477	5.57941	0.500617
11	Male	0.502732	184	2019-06-04	2019-12-05	6.05526	1.84474	23.3512	76.6488	4.15899	13.6516	Abnormal	40	280	3370	AGA	AbAGA	54	36	93.6111	7.9	66.6	45.6	173.246	0.666	AbA	0.754635	5.60093	0.677554
12	Male	0.538251	197	2019-07-03	2020-01-16	6.62682	1.30318	16.4336	83.5664	3.12277	15.8796	Normal	39	273	3200	AGA	NoAGA	47	35	91.4286	7.93	64.6	44.4	178.604	0.646	NoA	1.56232	5.60093	1.48294
14	Male	0.510929	187	2019-08-21	2020-02-24	6.06479	2.31521	27.6278	72.3722	4.97763	13.0391	Abnormal	39	273	3250	AGA	AbAGA	48	33	98.4848	8.38	68.2	43.5	192.644	0.682	AbA	0.768514	5.56866	0.74231
15	Male	0.472678	173	2019-08-22	2020-02-11	6.45858	2.31642	26.398	73.602	4.79566	13.3711	Abnormal	38	266	2860	AGA	AbAGA	48	35	81.7143	8.79	69.5	45.5	193.187	0.695	AbA	1.32962	5.7085	1.08048
16	Male	0.508197	186	2019-08-25	2020-02-27	5.99368	2.11632	26.0951	73.9049	4.65866	13.1939	Normal	38	266	3330	AGA	NoAGA	53	36	92.5	8.11	67.4	44	184.318	0.674	NoA	0.664604	5.60093	0.58778
17	Female	0.502732	184	2019-08-24	2020-02-24	6.45517	3.86483	37.4499	62.5501	8.16496	13.6374	Normal	39	273	2900	AGA	NoAGA	52	35	82.8571	10.32	68.8	44	234.545	0.688	NoA	2.0333	5.1237	2.00842
18	Male	0.502732	184	2019-09-01	2020-03-03	6.95871	1.92129	21.6361	78.3639	3.93222	14.2421	Normal	39	273	3100	AGA	NoAGA	52	34	91.1765	8.86	69.9	45.5	194.725	0.699	NoA	2.00996	5.59017	1.94701
21	Female	0.5	183	2019-08-25	2020-02-24	5.94801	1.89699	24.1808	75.8192	4.63131	14.5215	Normal	39	273	3000	AGA	NoAGA	49	34	88.2353	7.85	64	45	174.444	0.64	NoA	1.31535	5.11415	1.307
41	Female	0.505464	185	2019-11-08	2020-05-11	5.38389	2.62611	32.7854	67.2146	5.88519	12.0654	Normal	39	273	3670	AGA	NoAGA	51	35	104.857	8.01	66.8	44.3	180.813	0.668	NoA	0.45038	5.13326	0.40996
43	Female	0.497268	182	2019-09-11	2020-03-11	7.0457	0.659301	8.5568	91.4432	1.5274	16.3228	Normal	39	273	3440	AGA	NoAGA	50	36	95.5556	7.7	65.7	45.5	169.231	0.657	NoA	2.80913	5.1046	2.81727
44	Male	0.497268	182	2019-11-18	2020-05-18	5.36865	1.80635	25.1756	74.8244	3.90646	11.6104	Normal	40	280	2720	SGA	NoSGA	48	34	80	7.18	68	43.7	164.302	0.68	NoS	-0.28668	5.57941	-0.328214
45	Male	0.5	183	2019-11-24	2020-05-25	6.18212	1.86788	23.2035	76.7965	3.96918	13.1368	Normal	40	280	3650	AGA	NoAGA	54	37	98.6486	8.05	68.6	45.8	175.764	0.686	NoA	0.938204	5.54714	0.946211
46	Male	0.510929	187	2019-11-13	2020-05-18	5.39314	1.97786	26.833	73.167	4.35388	11.8719	Abnormal	38	266	2620	AGA	AbAGA	49	33	79.3939	7.37	67.4	43.8	168.265	0.674	AbA	-0.248046	5.54714	-0.240388
47	Male	0.502732	184	2019-11-16	2020-05-18	5.53424	1.38576	20.0254	79.9746	2.8855	11.5237	Normal	38	266	2460	SGA	NoSGA	47	33	74.5455	6.92	69.3	44.2	156.561	0.693	NoS	-0.0276892	5.5579	-0.0365658
48	Female	0.494536	181	2019-11-29	2020-05-28	5.84959	1.58041	21.2707	78.7293	3.75216	13.8879	Abnormal	38	266	3170	AGA	AbAGA	49	34	93.2353	7.44	64.9	43.3	171.824	0.649	AbA	1.16979	5.09504	1.19408
50	Male	0.5	183	2019-11-27	2020-05-28	6.28258	1.40742	18.302	81.698	2.99946	13.3893	Normal	39	273	2730	AGA	NoAGA	52	34	80.2941	7.69	68.5	44.4	173.198	0.685	NoA	1.08177	5.56866	1.05526
51	Male	0.502732	184	2019-11-23	2020-05-25	5.57948	1.74552	23.8296	76.1704	3.94713	12.6168	Abnormal	37	259	2200	SGA	AbSGA	45	34	64.7059	7.88	66.5	45.1	174.723	0.665	AbS	0.0421636	5.53639	0.0665933
53	Female	0.5	183	2019-12-04	2020-06-04	5.53914	3.44086	38.3169	61.6831	9.62197	15.4896	Normal	39	273	3200	AGA	NoAGA	49	32	100	8.98	59.8	44.7	200.895	0.598	NoA	0.696117	5.11415	0.687838
55	Male	0.530055	194	2019-12-04	2020-06-15	6.24697	2.58803	29.2929	70.7071	4.99234	12.0505	Normal	41	287	3160	AGA	NoAGA	45	36	87.7778	8.84	72	45	196.444	0.72	NoA	1.03107	5.56866	1.00461
56	Female	0.516393	189	2019-11-18	2020-05-25	5.47067	1.48433	21.3418	78.6582	3.37677	12.4455	Abnormal	37	259	2480	AGA	AbAGA	46	34	72.9412	6.96	66.3	43.6	159.633	0.663	AbA	0.588505	5.17147	0.483947
57	Female	0.505464	185	2019-11-29	2020-06-01	5.21021	1.69979	24.5989	75.4011	3.9499	12.1073	Normal	41	287	3235	AGA	NoAGA	52	36	89.8611	6.91	65.6	44.8	154.241	0.656	NoA	0.167987	5.13326	0.127724
58	Female	0.527322	193	2019-12-08	2020-06-18	6.06708	3.22292	34.6923	65.3077	6.41146	12.0694	Abnormal	40	280	3040	AGA	AbAGA	49	35	86.8571	9.29	70.9	45	206.444	0.709	AbA	1.48862	5.20969	1.31846
59	Female	0.491803	180	2019-12-07	2020-06-04	4.75643	1.82357	27.7138	72.2862	4.79018	12.4943	Abnormal	37	259	2550	AGA	AbAGA	46	33	77.2727	6.57	61.7	42.6	154.225	0.617	AbA	-0.611055	5.08549	-0.571387
60	Male	0.508197	186	2019-12-05	2020-06-08	6.13915	3.20085	34.2703	65.7297	6.68426	12.8202	Normal	41	287	3360	AGA	NoAGA	52	35	96	9.34	69.2	45.3	206.181	0.692	NoA	0.876314	5.66547	0.697812
61	Female	0.513661	188	2019-12-10	2020-06-15	6.199	3.456	35.7949	64.2051	7.65306	13.7272	Normal	41	287	3370	AGA	NoAGA	50	36	93.6111	9.66	67.2	44.8	215.625	0.672	NoA	1.67713	5.16192	1.58721
62	Male	0.502732	184	2019-11-12	2020-05-14	6.02599	2.15401	26.3326	73.6674	5.76985	16.1416	Normal	39	273	3320	AGA	NoAGA				8.18	61.1	46.2	177.056	0.611	NoA	0.711924	5.59017	0.651858
63	Female	0.508197	186	2019-12-12	2020-06-15	5.46025	2.46875	31.1357	68.8643	5.43448	12.0197	Normal	39	273	3330	AGA	NoAGA	56	35	95.1429	7.93	67.4	45.2	175.442	0.674	NoA	0.572011	5.14281	0.515461
64	Male	0.502732	184	2019-11-09	2020-05-11	5.32982	2.34018	30.5109	69.4891	5.1362	11.6978	Normal	39	273	3470	AGA	NoAGA	44	32	108.438	7.67	67.5	45.7	167.834	0.675	NoA	-0.348196	5.56866	-0.373319
65	Male	0.508197	186	2019-12-12	2020-06-15	6.22871	2.92629	31.9638	68.0362	6.90487	14.6973	Normal	40	280	2765	SGA	NoSGA	47	36	76.8056	9.15	65.1	45	203.333	0.651	NoS	1.00498	5.59017	0.944265
68	Female	0.505464	185	2019-12-13	2020-06-15	7.00308	5.04692	41.8832	58.1168	9.34226	12.9633	Normal	40	280	4560	AGA	NoAGA				12.1	73.5	46.5	260.215	0.735	NoA	2.75509	5.13326	2.71339
69	Female	0.502732	184	2019-12-17	2020-06-18	4.87185	1.93815	28.4604	71.5396	4.5314	11.3904	Abnormal	38	266	2900	AGA	AbAGA	52	33	87.8788	6.81	65.4	42.2	161.374	0.654	AbA	-0.406894	5.1237	-0.430959
70	Male	0.502732	184	2019-12-17	2020-06-18	4.90792	0.392085	7.39782	92.6022	0.900103	11.267	Normal	37	259	2500	AGA	NoAGA				6.6	62.3	41.6	158.654	0.623	NoA	-1.03685	5.57941	-1.07719
72	Male	0.497268	182	2019-11-25	2020-05-25	5.80348	1.99652	25.5964	74.4036	4.62534	13.4449	Normal	38	266	2765	AGA	NoAGA		36	76.8056	7.81	65.7	45.5	171.648	0.657	NoA	0.382495	5.56866	0.356664
73	Female	0.508197	186	2019-12-22	2020-06-25	5.19743	2.03257	28.1131	71.8869	4.51441	11.5437	Abnormal	41	287	3390	AGA	AbAGA	50	33	102.727	7.21	67.1	44.2	163.122	0.671	AbA	0.146867	5.14281	0.0906474
74	Female	0.502732	184	2019-11-23	2020-05-25	6.02881	2.09119	25.7536	74.2464	4.00053	11.5333	Normal	38	266	2970	AGA	NoAGA	52	33	90	8.12	72.3	44.8	181.25	0.723	NoA	1.43325	5.1237	1.40857
75	Male	0.497268	182	2019-11-25	2020-05-25	6.32781	1.74219	21.5884	78.4116	3.83508	13.9294	Normal	38	266	2660	AGA	NoAGA		33	80.6061	8.07	67.4	44.5	181.348	0.674	NoA	1.14592	5.59017	1.08489
76	Female	0.47541	174	2019-12-17	2020-06-08	5.29433	2.60567	32.9831	67.0169	6.26325	12.726	Normal	41	287	2730	SGA	NoSGA	52	36	75.8333	7.9	64.5	43.8	180.365	0.645	NoS	0.305785	5.02817	0.443705
77	Female	0.5	183	2019-12-25	2020-06-25	5.31936	1.91064	26.4266	73.5734	4.50835	12.5515	Normal	38	266	2920	AGA	NoAGA	52	35	83.4286	7.23	65.1	44.5	162.472	0.651	NoA	0.346408	5.11415	0.338169
78	Female	0.502732	184	2019-11-19	2020-05-21	5.74119	1.77881	23.6544	76.3456	3.65105	11.784	Abnormal	38	266	3050	AGA	AbAGA	49	34	89.7059	7.52	69.8	44.8	167.857	0.698	AbA	1.00698	5.1237	0.982438
79	Male	0.502732	184	2019-12-24	2020-06-25	5.8005	2.1745	27.2665	72.7335	4.75846	12.6932	Abnormal	37	259	2610	AGA	AbAGA	48	33	79.0909	7.96	67.6	44.2	180.09	0.676	AbA	0.378023	5.5579	0.369009
80	Male	0.5	183	2019-12-25	2020-06-25	6.45671	2.46329	27.6153	72.3847	5.09971	13.3672	Normal	40	280	3385	AGA	NoAGA	52	36	94.0278	8.93	69.5	44.3	201.58	0.695	NoA	1.32702	5.56866	1.30027
81	Female	0.5	183	2019-12-25	2020-06-25	5.87905	2.33595	28.4352	71.5648	4.60791	11.597	Normal	39	273	3540	AGA	NoAGA	52	37	95.6757	8.23	71.2	45.2	182.08	0.712	NoA	1.21359	5.11415	1.20525
85	Female	0.494536	181	2020-01-14	2020-07-13	5.98731	1.49269	19.9557	80.0443	3.29563	13.2191	Normal	39	273	2760	AGA	NoAGA	51	33	83.6364	7.5	67.3			0.673	NoA	1.37287	5.09504	1.39723
86	Female	0.502732	184	2020-01-14	2020-07-16	4.69897	1.11103	19.1228	80.8772	2.67059	11.2949	Abnormal	39	273	2960	AGA	AbAGA	50	33	89.697	5.81	64.5			0.645	AbA	-0.714335	5.1237	-0.738297
87	Male	0.5	183	2019-12-18	2020-06-18	6.80337	2.39263	26.0181	73.9819	4.99647	14.2073	Normal	40	280	3920	AGA	NoAGA	55	35	112	9.19	69.2	44.2	207.919	0.692	NoA	1.80228	5.53639	1.82834
88	Female	0.519126	190	2020-01-15	2020-07-23	5.31222	2.63778	33.1797	66.8203	5.70455	11.4884	Normal	39	273	3170	AGA	NoAGA	49	33	96.0606	7.95	68	45	176.667	0.68	NoA	0.334832	5.18103	0.214762
89	Female	0.497268	182	2020-01-16	2020-07-16	4.27727	1.01273	19.1442	80.8558	2.6689	11.2721	Abnormal	38	266	2200	SGA	AbSGA	51	33	66.6667	5.29	61.6	42	125.952	0.616	AbS	-1.50827	5.1046	-1.5006
90	Male	0.5	183	2019-12-15	2020-06-15	7.43337	1.47663	16.5728	83.4272	2.96253	14.9134	Normal	40	280	3520	AGA	NoAGA	52	33	106.667	8.91	70.6	45	198	0.706	NoA	2.62581	5.6332	2.4894
92	Male	0.502732	184	2019-12-21	2020-06-22	7.1688	2.1312	22.9162	77.0838	4.21586	14.181	Normal	39	273	3420	AGA	NoAGA	53	38	90	9.3	71.1	44.8	207.589	0.711	NoA	2.28592	5.54714	2.29432
93	Male	0.5	183	2020-01-22	2020-07-23	4.99154	1.90846	27.6589	72.3411	4.30264	11.2535	Abnormal	39	273	2500	SGA	AbSGA	48	33	75.7576	6.9	66.6	43	160.465	0.666	AbS	-0.897279	5.5579	-0.905861
94	Female	0.502732	184	2019-12-31	2020-07-02	5.86654	2.14346	26.7598	73.2402	5.13629	14.0578	Normal	38	266	2190	SGA	NoSGA	47	33	66.3636	8.01	64.6	43.2	185.417	0.646	NoS	1.19502	5.1237	1.17042
